# Supplementary material for: In silico characterization of the global Geobacillus and Parageobacillus secretome
Source: Microb Cell Fact. 2018 Oct 3;17:156. doi: 10.1186/s12934-018-1005-9 (PMC6171300; doi:10.1186/s12934-018-1005-9)
Supplement: Supplementary file 1 — Additional file 1: Table S1. Similarity matrix. Table showing the percentage of orthology between the secretomes of the 64 genomes used in this study. This similarity matrix was used to generate the orthology dendogram in Fig. 6. [file 12934_2018_1005_MOESM1_ESM.xlsx]

## Sheet: Sheet1
spGblys	spCCBUS3UF5	spB23	spA8	spZGt1	spDSM7263T	spHTA426	spDSM5366T	spCAMR5420	spMAS1	spY412MC61	spY412MC52	spC56T3	spY41MC4	spEt74	spEt23	spPSS1	spWSUCF1	spNBRC101842T	spGHH01	spJS12	spT6	spGS1	spBCO2	spDSM15726T	spPSS2	spB4113	spG1W1T	C56T2	spP3	spA1	spD1	spATCC7953	spATCC12980T	spB4114	spSah69	spC1BS50MT1	spLC300	spAB04	sp53	sp22	sp15	sp12AMOR	spNG802	spDSM465T	spG11MC16	spPA3	spJF8	spDSM13552T	spTNO09020
spGblys	1	0.81	0.751	0.738	0.74	0.759	0.68	0.728	0.691	0.711	0.643	0.633	0.665	0.655	0.605	0.592	0.583	0.636	0.647	0.62	0.594	0.571	0.598	0.523	0.541	0.467	0.441	0.416	0.488	0.447	0.47	0.445	0.474	0.459	0.498	0.495	0.45	0.489	0.459	0.511	0.513	0.523	0.475	0.428	0.411	0.417	0.414	0.428	0.471
spCCBUS3UF5		1	0.809	0.765	0.719	0.798	0.693	0.764	0.705	0.735	0.621	0.635	0.668	0.633	0.597	0.577	0.574	0.646	0.617	0.629	0.571	0.601	0.622	0.519	0.546	0.46	0.448	0.42	0.467	0.454	0.478	0.459	0.498	0.497	0.516	0.521	0.464	0.49	0.459	0.493	0.489	0.533	0.512	0.414	0.39	0.409	0.399	0.433	0.493
spB23			1	0.733	0.697	0.727	0.655	0.713	0.702	0.679	0.578	0.59	0.63	0.638	0.57	0.558	0.523	0.609	0.629	0.585	0.523	0.558	0.586	0.472	0.549	0.426	0.415	0.401	0.477	0.426	0.445	0.44	0.463	0.439	0.479	0.485	0.488	0.458	0.423	0.448	0.45	0.5	0.522	0.409	0.391	0.422	0.406	0.422	0.488
spA8				1	0.74	0.751	0.694	0.737	0.697	0.728	0.636	0.642	0.668	0.676	0.611	0.613	0.588	0.628	0.658	0.628	0.6	0.583	0.612	0.537	0.526	0.484	0.463	0.434	0.476	0.463	0.48	0.467	0.524	0.516	0.527	0.508	0.465	0.485	0.492	0.51	0.512	0.56	0.5	0.414	0.402	0.414	0.392	0.414	0.459
spZGt1					1	0.733	0.686	0.7	0.643	0.684	0.613	0.627	0.644	0.677	0.589	0.576	0.574	0.589	0.617	0.597	0.556	0.562	0.598	0.524	0.505	0.456	0.437	0.43	0.464	0.435	0.44	0.441	0.45	0.441	0.482	0.472	0.426	0.466	0.447	0.505	0.5	0.51	0.459	0.423	0.405	0.411	0.382	0.404	0.469
spDSM7263T						1	0.706	0.73	0.691	0.713	0.648	0.646	0.663	0.628	0.607	0.601	0.601	0.649	0.611	0.632	0.573	0.587	0.6	0.512	0.547	0.474	0.447	0.419	0.482	0.453	0.463	0.451	0.475	0.474	0.484	0.49	0.449	0.498	0.458	0.529	0.517	0.549	0.505	0.419	0.394	0.401	0.404	0.432	0.486
spHTA426							1	0.71	0.646	0.66	0.665	0.621	0.637	0.688	0.585	0.572	0.538	0.569	0.573	0.569	0.545	0.573	0.562	0.5	0.557	0.485	0.464	0.436	0.469	0.449	0.473	0.454	0.485	0.455	0.518	0.5	0.481	0.472	0.454	0.495	0.491	0.551	0.507	0.422	0.386	0.404	0.395	0.422	0.488
spDSM5366T								1	0.667	0.736	0.651	0.667	0.685	0.639	0.634	0.611	0.595	0.601	0.622	0.661	0.559	0.622	0.627	0.527	0.573	0.474	0.46	0.431	0.466	0.484	0.47	0.472	0.513	0.505	0.533	0.522	0.463	0.498	0.506	0.486	0.488	0.542	0.497	0.411	0.393	0.399	0.389	0.431	0.478
spCAMR5420									1	0.61	0.624	0.63	0.683	0.672	0.575	0.57	0.575	0.651	0.672	0.651	0.629	0.595	0.625	0.502	0.529	0.455	0.443	0.421	0.495	0.489	0.49	0.469	0.487	0.471	0.489	0.479	0.505	0.488	0.462	0.52	0.515	0.571	0.495	0.402	0.39	0.396	0.38	0.421	0.475
spMAS1										1	0.599	0.596	0.644	0.619	0.607	0.571	0.618	0.591	0.611	0.599	0.537	0.535	0.533	0.5	0.517	0.455	0.417	0.383	0.455	0.442	0.446	0.441	0.464	0.462	0.472	0.47	0.439	0.472	0.454	0.482	0.484	0.521	0.472	0.423	0.412	0.411	0.408	0.455	0.447
spY412MC61											1	0.946	0.72	0.64	0.62	0.652	0.615	0.596	0.585	0.58	0.593	0.585	0.582	0.533	0.561	0.482	0.455	0.421	0.513	0.426	0.424	0.425	0.455	0.46	0.455	0.433	0.464	0.456	0.43	0.514	0.516	0.498	0.469	0.421	0.397	0.416	0.406	0.427	0.465
spY412MC52												1	0.739	0.613	0.609	0.634	0.62	0.593	0.581	0.601	0.598	0.589	0.594	0.529	0.557	0.469	0.456	0.422	0.5	0.405	0.398	0.406	0.442	0.454	0.442	0.42	0.431	0.444	0.431	0.488	0.491	0.465	0.443	0.403	0.385	0.397	0.394	0.403	0.453
spC56T3													1	0.646	0.624	0.642	0.656	0.642	0.621	0.625	0.597	0.637	0.626	0.557	0.572	0.522	0.497	0.462	0.53	0.484	0.478	0.48	0.497	0.505	0.524	0.497	0.485	0.483	0.497	0.514	0.524	0.527	0.498	0.444	0.407	0.425	0.396	0.451	0.507
spY41MC4														1	0.608	0.602	0.585	0.658	0.705	0.641	0.605	0.58	0.57	0.521	0.518	0.462	0.443	0.422	0.477	0.464	0.481	0.468	0.478	0.485	0.503	0.485	0.466	0.458	0.461	0.509	0.505	0.543	0.486	0.435	0.417	0.436	0.42	0.461	0.447
spEt74															1	0.772	0.598	0.55	0.54	0.558	0.535	0.555	0.574	0.512	0.553	0.46	0.435	0.394	0.46	0.44	0.437	0.425	0.455	0.446	0.477	0.461	0.437	0.45	0.452	0.507	0.495	0.498	0.456	0.415	0.385	0.397	0.388	0.446	0.439
spEt23																1	0.569	0.568	0.55	0.553	0.531	0.55	0.599	0.523	0.564	0.481	0.468	0.421	0.518	0.454	0.457	0.438	0.474	0.459	0.483	0.467	0.463	0.468	0.458	0.539	0.52	0.509	0.462	0.421	0.386	0.416	0.407	0.433	0.439
spPSS1																	1	0.565	0.569	0.565	0.54	0.538	0.551	0.507	0.527	0.484	0.447	0.44	0.492	0.494	0.464	0.466	0.454	0.484	0.478	0.445	0.442	0.441	0.483	0.495	0.49	0.478	0.448	0.431	0.406	0.419	0.408	0.473	0.451
spWSUCF1																		1	0.711	0.672	0.625	0.561	0.574	0.517	0.468	0.457	0.438	0.41	0.472	0.443	0.454	0.456	0.458	0.472	0.474	0.48	0.461	0.46	0.433	0.512	0.493	0.524	0.466	0.392	0.38	0.399	0.396	0.436	0.435
spNBRC101842T																			1	0.658	0.67	0.558	0.57	0.521	0.466	0.462	0.436	0.415	0.485	0.479	0.502	0.49	0.485	0.485	0.495	0.492	0.445	0.479	0.454	0.509	0.505	0.551	0.464	0.416	0.392	0.417	0.389	0.416	0.427
spGHH01																				1	0.593	0.561	0.566	0.502	0.505	0.421	0.41	0.396	0.472	0.443	0.44	0.442	0.437	0.472	0.474	0.472	0.447	0.474	0.448	0.491	0.479	0.531	0.488	0.411	0.38	0.405	0.359	0.43	0.449
spJS12																					1	0.574	0.587	0.489	0.476	0.437	0.413	0.399	0.443	0.417	0.442	0.437	0.419	0.422	0.432	0.438	0.403	0.428	0.414	0.491	0.486	0.482	0.44	0.407	0.402	0.402	0.398	0.395	0.418
spT6																						1	0.786	0.629	0.488	0.477	0.464	0.45	0.44	0.413	0.432	0.42	0.442	0.44	0.45	0.448	0.439	0.451	0.454	0.475	0.471	0.472	0.451	0.422	0.386	0.404	0.383	0.429	0.447
spGS1																							1	0.626	0.507	0.49	0.49	0.47	0.474	0.432	0.43	0.418	0.454	0.445	0.462	0.453	0.443	0.456	0.451	0.493	0.475	0.47	0.435	0.414	0.39	0.409	0.393	0.396	0.438
spBCO2																								1	0.451	0.447	0.422	0.388	0.411	0.398	0.392	0.38	0.414	0.411	0.435	0.42	0.411	0.424	0.416	0.448	0.438	0.432	0.391	0.422	0.397	0.41	0.376	0.39	0.407
spDSM15726T																									1	0.462	0.464	0.411	0.529	0.409	0.387	0.381	0.404	0.415	0.433	0.424	0.489	0.443	0.413	0.447	0.45	0.451	0.479	0.44	0.414	0.433	0.416	0.454	0.475
spPSS2																										1	0.753	0.656	0.584	0.451	0.417	0.403	0.413	0.425	0.444	0.426	0.424	0.416	0.415	0.415	0.417	0.419	0.415	0.407	0.387	0.394	0.397	0.407	0.405
spB4113																											1	0.7	0.517	0.422	0.406	0.4	0.416	0.42	0.439	0.422	0.392	0.399	0.411	0.411	0.414	0.402	0.385	0.384	0.358	0.373	0.369	0.372	0.376
spG1W1T																												1	0.503	0.398	0.37	0.385	0.372	0.382	0.415	0.392	0.363	0.364	0.394	0.384	0.387	0.374	0.369	0.37	0.33	0.371	0.335	0.35	0.361
C56T2																													1	0.459	0.431	0.425	0.443	0.465	0.443	0.418	0.47	0.43	0.439	0.479	0.474	0.447	0.46	0.472	0.437	0.457	0.446	0.479	0.487
spP3																														1	0.779	0.717	0.688	0.687	0.656	0.639	0.55	0.545	0.658	0.555	0.541	0.597	0.528	0.386	0.345	0.374	0.356	0.443	0.412
spA1																															1	0.796	0.735	0.713	0.704	0.698	0.563	0.55	0.675	0.6	0.577	0.615	0.576	0.374	0.336	0.357	0.341	0.44	0.425
spD1																																1	0.71	0.721	0.69	0.704	0.549	0.545	0.693	0.604	0.598	0.602	0.58	0.356	0.336	0.351	0.335	0.428	0.426
spATCC7953																																	1	0.833	0.662	0.709	0.561	0.6	0.743	0.565	0.552	0.588	0.541	0.345	0.326	0.335	0.349	0.43	0.408
spATCC12980T																																		1	0.66	0.697	0.564	0.568	0.796	0.568	0.571	0.575	0.534	0.372	0.358	0.36	0.362	0.456	0.426
spB4114																																			1	0.806	0.557	0.536	0.664	0.597	0.582	0.603	0.608	0.382	0.348	0.363	0.346	0.43	0.466
spSah69																																				1	0.554	0.541	0.658	0.575	0.561	0.582	0.576	0.362	0.341	0.344	0.34	0.422	0.427
spC1BS50MT1																																					1	0.674	0.556	0.617	0.602	0.615	0.648	0.394	0.368	0.382	0.365	0.49	0.46
spLC300																																						1	0.579	0.611	0.597	0.601	0.58	0.357	0.356	0.341	0.36	0.439	0.459
spAB04																																							1	0.588	0.572	0.541	0.5	0.356	0.348	0.344	0.34	0.426	0.402
sp53																																								1	0.94	0.72	0.63	0.405	0.387	0.406	0.396	0.45	0.476
sp22																																									1	0.704	0.606	0.408	0.39	0.403	0.393	0.452	0.493
sp15																																										1	0.663	0.403	0.372	0.397	0.376	0.524	0.488
sp12AMOR																																											1	0.399	0.374	0.406	0.377	0.495	0.495
spNG802																																												1	0.763	0.823	0.707	0.463	0.469
spDSM465T																																													1	0.73	0.762	0.412	0.444
spG11MC16																																														1	0.686	0.418	0.436
spPA3																																															1	0.434	0.426
spJF8																																																1	0.498
spDSM13552T																																																	1
spTNO09020
spYU
spB4168
spDSM2542T
spM10EXG
spY41MC1
spC56YS93
spB4119
spDSM12041T
spCIC9
spNUB3621
spDSM14590T
spWCH70
spB4110
spM1T
[truncated: 15 more columns]
