# Supplementary material for: In silico characterization of the global Geobacillus and Parageobacillus secretome
Source: Microb Cell Fact. 2018 Oct 3;17:156. doi: 10.1186/s12934-018-1005-9 (PMC6171300; doi:10.1186/s12934-018-1005-9)
Supplement: Supplementary file 2 — Additional file 2: Table S2. Presence/absence matrix of the global secretome of Geobacillus and Parageobacillus. Table showing the presence or absence of the 772 protein sequences constituting the global secretome (annotated in the first row) across the 64 genomes used in this study (annotated in the first column). Presence/absence is indicated using a binary code of 1 and 0 to represent presence and absence, respectively. [file 12934_2018_1005_MOESM2_ESM.xlsx]

## Sheet: Sheet1
	Gene Identifier
Strain	Geobacillus_sp_12AMOR1.peg.1011	Geobacillus_sp_12AMOR1.peg.1172	Geobacillus_sp_12AMOR1.peg.1228	Geobacillus_sp_12AMOR1.peg.1297	Geobacillus_sp_12AMOR1.peg.1352	Geobacillus_sp_12AMOR1.peg.1380	Geobacillus_sp_12AMOR1.peg.1381	Geobacillus_sp_12AMOR1.peg.1422	Geobacillus_sp_12AMOR1.peg.1447	Geobacillus_sp_12AMOR1.peg.1495	Geobacillus_sp_12AMOR1.peg.1553	Geobacillus_sp_12AMOR1.peg.1561	Geobacillus_sp_12AMOR1.peg.1659	Geobacillus_sp_12AMOR1.peg.1733	Geobacillus_sp_12AMOR1.peg.1753	Geobacillus_sp_12AMOR1.peg.1773	Geobacillus_sp_12AMOR1.peg.1852	Geobacillus_sp_12AMOR1.peg.1904	Geobacillus_sp_12AMOR1.peg.1914	Geobacillus_sp_12AMOR1.peg.195	Geobacillus_sp_12AMOR1.peg.1951	Geobacillus_sp_12AMOR1.peg.1958	Geobacillus_sp_12AMOR1.peg.2056	Geobacillus_sp_12AMOR1.peg.2067	Geobacillus_sp_12AMOR1.peg.2079	Geobacillus_sp_12AMOR1.peg.2082	Geobacillus_sp_12AMOR1.peg.2236	Geobacillus_sp_12AMOR1.peg.2260	Geobacillus_sp_12AMOR1.peg.2301	Geobacillus_sp_12AMOR1.peg.236	Geobacillus_sp_12AMOR1.peg.2395	Geobacillus_sp_12AMOR1.peg.25	Geobacillus_sp_12AMOR1.peg.2506	Geobacillus_sp_12AMOR1.peg.253	Geobacillus_sp_12AMOR1.peg.2550	Geobacillus_sp_12AMOR1.peg.260	Geobacillus_sp_12AMOR1.peg.2604	Geobacillus_sp_12AMOR1.peg.2609	Geobacillus_sp_12AMOR1.peg.262	Geobacillus_sp_12AMOR1.peg.2892	Geobacillus_sp_12AMOR1.peg.2910	Geobacillus_sp_12AMOR1.peg.2943	Geobacillus_sp_12AMOR1.peg.2972	Geobacillus_sp_12AMOR1.peg.3019	Geobacillus_sp_12AMOR1.peg.3069	Geobacillus_sp_12AMOR1.peg.3091	Geobacillus_sp_12AMOR1.peg.3101	Geobacillus_sp_12AMOR1.peg.3213	Geobacillus_sp_12AMOR1.peg.3216
sp_Gblys	1	1	1	1	1	1	0	1	1	1	1	0	1	1	1	1	0	1	1	1	1	1	1	1	1	1	1	0	1	1	1	0	1	1	0	1	1	0	1	0	1	1	0	0	1	1	1	1	1
sp_CCB_US3_UF5	1	0	1	1	1	1	1	1	1	1	1	0	1	1	1	1	0	1	1	1	1	1	1	1	0	1	1	0	1	1	1	0	1	1	0	1	1	0	1	0	1	1	0	0	1	1	1	1	1
sp_B23	1	0	1	0	1	1	0	1	1	0	1	0	1	1	1	1	0	1	1	1	1	1	1	1	0	1	1	0	1	1	1	0	1	1	0	1	1	0	1	0	1	1	0	0	1	1	1	1	1
sp_A8	1	0	1	1	1	1	0	1	1	0	1	0	1	1	1	1	0	1	1	1	1	1	1	1	0	1	1	0	1	1	1	1	1	1	0	1	1	0	1	0	1	1	0	0	1	1	1	1	1
sp_ZGt-1	0	0	1	0	1	1	0	1	1	0	1	0	1	1	1	1	0	1	1	0	1	1	1	1	1	0	0	0	1	0	1	1	1	1	0	1	1	0	1	0	0	1	0	0	1	1	1	1	1
sp_DSM7263T	1	0	1	1	1	1	0	0	1	1	1	0	1	1	1	1	0	1	1	1	1	1	1	1	1	1	1	0	1	0	1	0	1	1	0	1	1	0	1	0	1	1	0	0	1	1	1	1	1
sp_HTA426	1	1	0	1	1	1	0	1	1	0	1	1	1	0	1	1	0	1	1	0	1	1	1	1	1	0	1	0	1	1	1	1	1	1	0	1	1	0	1	0	1	1	0	0	1	1	1	1	1
sp_DSM5366T	1	0	1	1	1	1	0	1	1	0	1	0	1	1	1	1	0	1	1	1	1	1	1	1	1	0	1	0	1	1	1	0	1	1	0	1	1	0	1	0	1	1	0	0	1	1	1	1	1
sp_CAMR5420	1	0	1	1	1	1	0	0	1	1	1	0	1	0	1	1	0	1	1	1	1	1	1	1	0	1	0	0	1	1	1	0	1	1	0	1	1	0	1	0	1	1	0	0	1	1	1	1	1
sp_MAS1	1	0	1	1	1	1	0	1	1	0	1	0	1	1	1	1	0	1	1	1	1	1	1	1	1	0	1	0	1	1	1	1	1	1	0	1	1	0	1	0	1	1	0	0	1	1	1	1	1
sp_Y412MC61	0	1	0	1	1	1	0	0	1	0	1	0	1	0	1	1	0	1	1	1	1	1	1	1	1	1	1	1	1	0	1	1	1	1	0	1	1	0	1	0	1	1	0	0	1	1	1	1	1
sp_Y412MC52	0	0	0	1	1	1	0	0	1	0	1	0	1	0	1	1	0	1	1	1	1	1	1	1	1	1	1	1	1	0	1	1	1	1	0	1	1	0	1	0	1	1	0	0	1	1	1	1	1
sp_C56-T3	1	0	0	1	1	1	0	1	1	1	1	0	1	0	1	1	0	1	1	1	1	1	1	1	1	1	1	1	1	0	1	0	1	1	0	1	1	0	1	0	1	1	0	0	1	1	1	1	1
sp_Y4.1MC4	1	1	1	0	1	1	0	1	1	1	1	0	1	0	1	1	0	1	1	1	1	1	1	1	1	0	1	0	1	1	1	1	1	1	0	1	1	0	1	0	1	1	0	0	1	1	1	1	1
sp_Et74	1	0	0	1	1	1	1	1	1	0	1	0	1	1	1	1	0	1	1	1	0	1	1	1	1	0	1	0	1	0	1	0	1	0	0	1	1	1	1	0	1	1	0	0	1	1	1	1	1
sp_Et23	1	1	0	1	1	1	1	1	1	0	1	0	1	1	1	1	0	1	1	1	0	1	1	1	1	1	1	0	1	0	1	1	1	1	0	1	1	1	1	0	1	1	0	0	1	1	1	1	1
sp_PSS1	1	0	0	1	1	1	0	0	1	0	1	0	1	1	1	1	0	1	1	1	1	1	1	1	1	0	1	1	1	0	1	0	1	1	0	1	1	0	1	0	1	1	0	0	1	1	1	1	1
sp_WSUCF1	1	0	0	1	1	1	1	1	1	1	1	0	1	1	1	1	0	1	1	1	1	1	1	1	0	1	1	0	1	0	1	0	1	1	0	1	1	0	1	0	1	1	0	0	1	1	1	1	1
sp_NBRC101842T	1	0	0	1	1	1	0	1	1	1	1	0	1	1	1	1	0	1	1	1	1	1	1	1	0	0	1	0	1	1	1	1	1	1	0	1	1	0	1	0	1	1	0	0	1	1	1	1	1
sp_GHH01	1	0	0	1	1	1	1	1	1	1	1	0	1	0	1	1	0	1	1	1	1	1	1	1	1	1	1	0	1	0	1	0	1	1	0	1	1	0	1	0	1	1	0	0	1	1	1	1	1
sp_JS12	1	0	0	1	1	1	0	1	1	1	1	0	1	0	1	1	0	1	1	1	1	1	1	1	1	0	1	0	1	1	1	0	1	1	0	1	1	0	1	0	1	1	0	0	1	1	1	1	1
sp_T6	1	0	0	1	1	1	0	1	0	1	1	0	1	1	1	1	0	1	1	0	1	1	1	1	1	1	1	0	1	0	1	0	1	1	0	1	1	0	1	0	1	1	0	0	1	1	1	1	1
sp_GS-1	1	0	0	1	1	1	1	1	1	1	1	0	1	1	1	1	0	1	1	0	1	1	1	1	0	1	1	0	1	0	1	0	1	1	0	1	1	0	1	0	1	1	0	0	1	1	1	1	1
sp_BCO2	0	0	0	1	1	1	1	1	0	1	0	0	0	1	1	1	0	1	1	0	1	1	1	1	1	0	1	0	1	0	1	1	1	1	0	1	1	0	1	0	1	1	0	0	1	1	1	1	1
sp_DSM15726T	0	1	0	1	1	1	0	1	1	0	1	0	1	0	1	1	0	1	1	1	0	1	0	1	1	1	1	0	1	1	1	1	1	0	0	1	1	0	1	0	1	1	0	0	1	1	1	1	1
sp_PSS2	1	1	0	1	1	1	0	1	1	1	1	0	1	0	1	0	0	1	0	0	0	1	1	1	0	1	1	0	1	0	1	1	0	1	0	1	1	0	1	0	1	1	0	0	1	1	1	1	1
sp_B4113	1	1	0	1	1	1	0	1	1	1	1	0	1	0	1	0	0	1	0	0	0	1	1	1	0	1	1	0	1	0	1	1	1	1	0	1	1	0	0	0	1	1	0	0	1	1	1	1	1
sp_G1W1T	1	1	0	1	1	1	0	1	1	1	1	0	1	0	1	0	0	1	0	0	0	1	1	1	0	1	1	0	1	0	1	0	1	1	0	1	1	0	1	0	0	1	0	0	1	1	1	1	0
C56-T2	1	1	0	1	1	1	0	1	1	1	1	0	1	0	1	1	0	1	1	0	0	1	0	1	0	1	0	0	1	0	1	1	0	1	0	1	1	1	1	0	1	0	0	0	1	1	1	1	1
sp_P3	1	1	0	1	1	1	1	1	1	1	1	0	1	1	1	0	0	1	1	1	1	1	0	1	0	0	0	0	1	0	1	0	1	1	1	1	1	1	0	1	1	0	0	0	1	1	1	1	1
sp_A1	1	1	0	1	1	1	1	1	1	1	1	1	1	1	1	0	0	1	1	1	1	1	0	0	0	0	0	0	1	0	1	0	1	1	1	1	1	1	0	1	1	0	1	0	1	1	1	1	1
sp_D1	1	1	0	1	1	1	1	1	1	1	1	0	1	1	1	0	0	1	0	1	1	1	0	1	1	0	0	0	1	0	1	0	1	1	1	1	1	1	0	1	1	0	1	0	1	1	1	1	1
sp_ATCC7953	1	1	0	1	1	1	1	1	0	1	1	1	1	1	1	0	0	1	1	1	1	1	0	1	0	0	0	0	1	0	1	1	1	1	1	1	1	1	0	1	1	0	1	0	1	1	1	1	1
sp_ATCC12980T	1	1	0	1	1	1	1	1	0	1	1	0	1	1	1	0	0	1	1	1	1	1	0	1	0	0	0	0	1	0	1	1	1	1	1	1	1	1	0	1	1	0	1	0	1	1	1	1	1
sp_B4114	1	1	0	1	1	1	1	1	1	1	1	1	1	1	0	0	0	1	1	1	1	1	1	1	1	0	0	0	1	0	1	0	1	1	1	1	1	1	0	1	1	0	0	0	1	1	1	1	1
sp_Sah69	1	1	0	1	1	1	1	1	1	1	1	0	1	1	1	0	0	1	1	1	1	1	1	1	1	0	0	0	1	0	1	0	1	1	1	1	1	1	0	1	1	0	1	0	1	1	1	1	1
sp_C1BS50MT1	1	1	0	1	1	1	0	1	1	0	1	1	1	0	1	1	0	1	1	1	1	1	1	1	0	1	0	0	1	0	1	1	1	1	1	1	1	0	0	1	1	0	1	0	1	1	1	1	1
sp_LC300	1	1	0	1	1	1	0	1	1	1	0	1	1	1	1	1	0	1	1	0	1	1	0	1	1	1	0	0	1	0	1	1	1	1	1	1	1	0	0	1	1	0	0	0	1	1	1	1	1
sp_AB04	1	1	0	1	1	1	0	1	0	0	0	1	1	1	1	0	0	1	0	0	1	1	0	1	1	0	0	0	1	0	1	0	1	1	1	1	1	1	0	1	1	0	0	0	1	1	1	1	1
sp_53	1	1	0	1	1	1	1	1	1	1	1	1	1	1	1	1	0	1	1	0	1	1	0	1	1	1	0	0	1	0	1	0	1	1	1	1	1	1	0	1	1	0	0	1	1	1	1	1	1
sp_22	1	1	0	1	1	1	0	1	1	1	1	0	1	1	1	1	0	1	1	0	1	1	0	1	1	1	0	0	1	0	1	0	1	1	1	1	1	1	0	1	1	0	0	1	1	1	1	1	1
sp_15	1	1	1	1	1	1	1	1	1	1	1	1	1	1	1	1	1	1	1	1	1	1	0	1	0	1	0	0	1	1	1	1	1	1	1	1	1	1	0	1	1	0	0	0	1	1	1	1	1
sp_12AMOR	1	1	1	1	1	1	1	1	1	1	1	1	1	1	1	1	1	1	1	1	1	1	1	1	1	1	1	1	1	1	1	1	1	1	1	1	1	1	1	1	1	1	1	1	1	1	1	1	1
sp_NG80-2	1	1	0	1	1	1	0	1	0	0	1	0	1	0	1	1	0	1	1	0	1	1	0	0	1	0	1	0	1	0	1	0	1	1	0	1	1	1	1	0	0	1	0	0	0	1	0	1	1
sp_DSM465T	1	1	0	0	1	1	0	1	0	0	1	0	1	0	0	1	0	0	1	0	1	1	0	0	1	0	1	0	1	1	1	0	1	1	0	1	1	1	1	0	0	1	0	0	0	1	0	1	1
sp_G11MC16	1	1	0	0	1	1	1	1	0	0	1	0	1	0	1	1	0	0	1	0	1	1	0	0	1	0	1	0	1	1	1	0	1	1	0	1	1	1	1	0	0	1	0	0	0	1	0	1	1
sp_PA-3	1	1	0	0	1	1	0	1	0	0	1	0	1	0	0	1	0	0	1	0	1	1	0	0	1	0	1	0	1	1	1	1	1	1	0	1	1	1	1	0	0	1	0	0	0	1	0	1	1
sp_JF8	1	1	0	1	1	1	0	1	1	1	1	0	1	1	1	1	0	1	1	1	1	1	0	1	0	1	0	0	1	0	1	1	1	1	1	1	1	1	1	0	1	0	0	0	1	1	1	1	1
sp_DSM13552T	1	0	0	1	1	1	0	1	1	1	1	0	1	1	1	1	0	0	1	0	1	1	0	0	1	1	0	0	1	0	1	0	0	1	0	1	1	1	1	0	1	0	0	0	0	1	1	1	1
sp_TNO09.020	1	1	0	0	1	1	0	1	0	0	1	0	0	1	0	0	0	1	1	0	0	1	1	0	0	0	0	0	1	0	1	1	1	1	0	1	0	0	1	0	0	0	0	0	0	1	1	1	1
sp_YU	1	1	0	0	1	1	0	1	0	0	1	0	0	1	0	0	0	1	1	1	0	1	1	0	0	0	0	0	1	0	1	1	1	1	0	1	0	0	1	0	0	0	0	0	0	1	1	1	1
sp_B4168	1	1	0	0	1	1	0	1	0	1	1	0	0	1	0	0	0	1	1	1	0	1	1	0	0	1	0	0	1	0	1	1	1	1	0	1	1	0	1	0	0	0	0	0	0	1	1	1	1
sp_DSM2542T	1	1	0	0	1	1	0	1	0	1	1	0	0	1	0	0	0	1	1	1	0	1	1	0	0	1	0	0	1	0	1	0	1	1	0	0	1	0	1	0	0	0	0	0	0	1	1	1	1
sp_M10EXG	1	1	0	0	1	1	0	1	0	1	1	0	0	0	0	0	0	1	1	0	0	1	1	0	0	1	0	0	1	0	1	0	1	1	0	0	0	0	1	0	0	0	0	0	0	1	1	1	1
sp_Y4.1MC1	1	1	0	0	1	1	1	1	0	1	1	0	0	0	0	0	0	1	1	0	0	1	1	0	0	1	0	0	1	0	1	0	1	1	0	0	0	0	1	0	0	0	0	0	0	1	1	1	1
sp_C56-YS93	1	1	0	0	1	1	0	1	0	1	1	0	0	0	0	0	0	1	1	0	0	1	1	0	0	0	0	0	1	0	1	0	1	1	0	1	0	0	1	0	0	0	0	0	0	1	1	1	1
sp_B4119	1	1	0	1	1	1	0	0	0	0	1	0	0	0	0	1	0	1	1	1	1	1	1	0	0	1	1	0	1	0	1	1	1	0	0	1	0	0	1	0	1	1	0	0	1	1	1	1	1
sp_DSM12041T	1	1	0	0	1	1	0	0	0	0	1	0	0	0	0	1	0	1	1	1	1	1	1	0	0	0	0	0	1	0	1	1	1	0	0	1	0	0	1	0	1	1	0	0	1	1	0	1	1
sp_CIC9	1	1	0	0	1	1	0	0	0	0	1	0	0	0	0	1	0	1	1	1	1	1	1	0	0	0	0	0	1	0	1	0	1	0	0	1	0	0	1	0	1	1	0	0	1	1	0	1	1
sp_NUB3621	1	1	0	0	1	1	0	1	0	0	1	0	0	1	0	1	0	1	1	1	1	1	1	0	0	1	1	0	1	0	1	1	0	0	0	1	0	0	1	0	1	1	0	0	1	1	1	1	1
sp_DSM14590T	1	1	0	0	1	1	0	0	0	1	1	0	0	1	0	0	0	1	0	1	0	1	1	0	0	0	0	0	1	0	1	1	1	0	0	1	0	0	1	0	1	0	0	0	0	1	1	1	0
sp_WCH70	1	1	0	0	1	1	0	0	0	0	0	0	0	0	0	0	0	1	1	0	0	1	1	0	0	1	0	0	1	0	1	1	1	0	0	1	0	0	0	0	1	0	0	0	0	1	1	1	0
sp_B4110	1	1	0	0	1	1	0	0	0	1	1	0	0	1	0	0	0	1	0	1	0	1	0	0	0	1	0	0	1	0	1	1	1	0	0	1	0	0	0	0	0	0	0	0	0	1	1	1	0
sp_M1T	1	1	0	0	1	0	0	0	0	1	1	0	0	1	0	1	0	0	1	0	0	1	1	0	0	1	0	0	1	0	1	0	1	1	0	1	0	0	1	0	0	0	0	0	0	1	1	1	0
[truncated: 723 more columns]
