# Supplementary material for: In silico characterization of the global Geobacillus and Parageobacillus secretome
Source: Microb Cell Fact. 2018 Oct 3;17:156. doi: 10.1186/s12934-018-1005-9 (PMC6171300; doi:10.1186/s12934-018-1005-9)
Supplement: Supplementary file 7 — Additional file 7: Table S3. Blast results for proteins with homology to biotechnologically relevant enzymes. Description of data: Table showing the blast results for the most significant hits between protein sequences from the global secretome and enzymes from the Uniprot database that have been previously highlighted as being of biotechnological relevance. The scores and e-values, as well as the accession numbers were obtained using the Blast function against the UniprotDB. [file 12934_2018_1005_MOESM7_ESM.xlsx]

## Sheet: Sheet1
Strain	Protein locus tag	NCBI accession number	Putative Function	Protein length (aa)	UniProt Orthologue
					UniprotKB	Organism	Protein name	seq. identity	Bitscore	e-value
Geobacillus sp. BCO2	geo_sp_BCO2.peg.2501	WP_044731438	Endo-1,4-beta-xylanase	339	P40943	Geobacillus stearothermophilus	XynA	1	1758	0
Geobacillus icigianus sp. G1W1	geo_sp_G1W1.peg.3785	WP_033018107.1	Beta-N-acetylhexosaminidase	303	P40406	Bacillus subtilis	NagZ	0.455	1255	3.4e-161
Geobacillus jurassicus NBRC 107829T	geo_sp_NBRC107829.peg.3460	WP_066233069.1	Polysaccharide deacetylase	263	A0A250DWU8	Geobacillus stearothermophilus	Xylanase-chitin deacetylase	0.932	1326	0
Geobacillus stearothermophilus 22	geo_sp_22.peg.2093	EPR29279.1	Alpha-galactosidase	448	A0A0Q0YYX7	Geobacillus sp. PA-3	Abp	1	2093	0
Geobacillus sp. CAMR 5420	geo_sp_CAMR5420.peg.1283	GAD13376.1	Endo-beta-1,4-galactanase	319	K9S0Y3	Geobacillus stearothermophilus	ganA	0.986	4280	0
Geobacillus stearothermophilus B4109	geo_sp_B4109.peg.1499	KYD25568.1	Amylopullulanase	1640	I1WWV6	Geobacillus thermoleovorans	Apu	0.942	8257	0
Geobacillus stearothermophilus B4109	geo_sp_B4109.peg.1501	WP_080706509.1	Alpha-amylase	549	P06279	Geobacillus stearothermophilus	AmyS	0.998	3033	0
Parageobacillus caldoxylosilyticus DSM 12041T	para_sp_DSM12041T.peg.3402	WP_042408692.1	Maltodextrin Amylase	767	P19531	Geobacillus stearothermophilus	amyM	0.38	1255	1.2e-157
Geobacillus sp. 12AMOR1	geo_sp_12AMOR1.peg.2067	KZE97058.1	Lipase	278	Q5U780	Bacillus sp.	Thermolipase	0.95	1335	0
Geobacillus sp. 12AMOR1	geo_sp_12AMOR1.peg.3069	AKM20115.1	protease	548	P43133	Geobacillus stearothermophilus	Thermolysin	0.725	2071	0
Geobacillus kaustophilus Et.2-3	geo_sp_Et_2_3.peg.1156	WP_008881971.1	protease	330	AAB05345.1	Bacillus amyloliquefaciens	Subtilisin BPN'	0.41	718	4.7e-84
Parageobacillus thermoglucosidasius B4168	para_sp_B4168.peg.2191	WP_003248146.1	nuclease	411	A0A1B7KR45	Geobacillus thermoglucosidasius	Colicin	1	620	4e-77
Parageobacillus caldoxylosilyticus B4119	para_sp_B4119.peg.2604	WP_061579399.1	nuclease	389	O31998	Bacillus subtilis	Ribonuclease YokI	0.73	525	1e-57
Parageobacillus caldoxylosilyticus CIC9	para_sp_CIC9.peg.2351	WP_017435953.1	nuclease	430	A0A1G9YIK6	Fictibacillus solisalsi	HNH/Endo VII superfamily nuclease toxin	0.495	490	5.9e-54
Parageobacillus toebii NBRC107807	para_sp_NBRC107807.peg.407	WP_082805444.1	nuclease	371	A0A1I0TQ67	Anoxybacillus pushchinoensis	HNH/Endo VII superfamily nuclease with conserved AHH	0.962	548	3e-63
Geobacillus sp. T6	geo_sp_T6.peg.3858	WP_000027050.1	Beta-lactamase	286	A0A2T4LGR5	Staphylococcus epidermis	beta-lactamase TEM-116	1	1468	0
Parageobacillus toebii B4110	para_sp_B4110.peg.3784	WP_062677284.1	Beta-lactamase	574	A0A150N7M7	Parageobacillus toebii	Cephalosporinase	1	3030	0
Geobacillus sp. 12AMOR1	geo_sp_12AMOR1.peg.931	AKM18185.1	copper oxidase	525	A0A0G2QNK1	Bacillus pumilus	CotA laccase	0.23	81	1e-16
Geobacillus sp. 12AMOR1	geo_sp_12AMOR1.peg.2943	AKM20006.1	Alkaline phosphatase	426	A0A0G3Y2A3	Geobacillus sp. 12AMOR1	phoA	1	2180	0
Parageobacillus toebii B4110	para_sp_B4110.peg.800	WP_062677551.1	hydrolase	493	A0A0Q0ZQK3	Geobacillus sp. PA-3	SacC	0.992	2650	0
Parageobacillus toebii B4110	para_sp_B4110.peg.1619	WP_062677820.1	S-layer protein	536	A0A0D0QVC6	Anoxybacillus thermarum	Endoglucanase	0.62	1698	0
Parageobacillus thermoglucosidasius C56-YS93	para_sp_C56-YS93.peg.2451	SFA40581.1	Aryl-phspho-beta-D-glucosidase	399	A0A161HW86	Anoxybacillus sp. B7M1	Cellulase family protein	0.926	2043	0
